# Supplementary material for: Persistence and evolution of Pseudomonas aeruginosa following initiation of highly effective modulator therapy in cystic fibrosis
Source: mBio. 2024 Apr 2;15(5):e00519-24. doi: 10.1128/mbio.00519-24 (PMC11077959; doi:10.1128/mbio.00519-24)
Supplement: Table S1 — Results of amplicon sequencing. [file mbio.00519-24-s0003.xlsx]

## Sheet: Sheet1
Supplemental table 1. Results of amplicon sequencing of three P. aeruginosa-specific genes. A "+" denotes amplification of exoS, pelA, or pslA from at least one of this person's prior sinus, throat, or sputum samples. "-" indicates that this gene was not amplified. At least one P. aeruginosa-specific gene was amplified from 15 of 19 individuals.
Participant ID	exoS	pelA	pslA
GES-CF-03	+	-	+
GES-CF-04	+	+	+
GES-CF-05	+	+	+
GES-CF-06	+	+	+
GES-CF-08	+	+	+
GES-CF-09	+	+	+
GES-CF-11	+	+	+
GES-CF-12	+	+	+
GES-CF-14	+	+	+
GES-CF-16	-	-	-
GES-CF-21	+	+	+
GES-CF-24	+	+	+
GES-CF-26	-	-	-
GES-CF-27	+	+	+
GES-CF-28	+	+	+
GES-CF-33	+	+	+
GES-CF-36	+	+	+
GES-CF-37	-	-	-
GES-CF-39	-	-	-
