# Supplementary material for: Persistence and evolution of Pseudomonas aeruginosa following initiation of highly effective modulator therapy in cystic fibrosis
Source: mBio. 2024 Apr 2;15(5):e00519-24. doi: 10.1128/mbio.00519-24 (PMC11077959; doi:10.1128/mbio.00519-24)
Supplement: Table S2 — MLST types of consensus genomes. [file mbio.00519-24-s0004.xlsx]

## Sheet: Sheet1
Supplemental table 2. MLST types of consensus P. aeruginosa genomes. "New alleles" in the MLST column indicates that the gene indicated with a "~" had a variant(s) relative to the reference allele.
Participant ID	Assembly name	Pre- or post-ETI?	MLST	acsA	aroE	guaA	mutL	nuoD	ppsA	trpE
GES-CF-04	GES-CF-04_20190417_sinus_Rep1	pre	395	6	5	1	1	1	12	1
	GES-CF-04_20191029_sinus_Rep1	pre	299	17	5	36	3	3	7	3
	GES-CF-04_20191029_throat_Rep3	pre	299	17	5	36	3	3	7	3
	GES-CF-04_20210209_sinus_Rep1	post	395	6	5	1	1	1	12	1
	GES-CF-04_20210427_sinus_Rep1	post	395	6	5	1	1	1	12	1
GES-CF-05	GES-CF-05_20171129_sinus_Rep3	pre	2699	11	10	6	5	27	6	9
	GES-CF-05_20171129_sputum_Rep2	pre	2699	11	10	6	5	27	6	9
	GES-CF-05_20200129_throat_Rep1	post	2699	11	10	6	5	27	6	9
	GES-CF-05_20201202_sputum_Rep123	post	381	11	20	1	65	4	4	10
GES-CF-08	GES-CF-08_20180314_sputum_Rep1	pre	277	39	5	9	11	27	5	2
	GES-CF-08_20180606_sinus_Rep1	pre	277	39	5	9	11	27	5	2
	GES-CF-08_20180815_throat_Rep1	pre	277	39	5	9	11	27	5	2
	GES-CF-08_20210524_sinus_Rep1	post	277	39	5	9	11	27	5	2
	GES-CF-08_20210524_throat_Rep1	post	277	39	5	9	11	27	5	2
	GES-CF-08_20210524_sputum_Rep1	post	277	39	5	9	11	27	5	2
GES-CF-09	GES-CF-09_20180124_sinus_Rep2	pre	274	23	5	11	7	1	12	7
	GES-CF-09_20180509_sputum_Rep1	pre	new alleles	23	~5	11	7	1	12	7
	GES-CF-09_20210317_throat_Rep2	post	274	23	5	11	7	1	12	7
	GES-CF-09_20210519_sputum_Rep1	post	274	23	5	11	7	1	12	7
	GES-CF-09_20210519_throat_Rep3	post	274	23	5	11	7	1	12	7
GES-CF-24	GES-CF-24_20181003_sinus_Rep1	pre	4044	17	5	147	18	4	7	3
	GES-CF-24_20181003_sputum_Rep1	pre	4044	17	5	147	18	1	7	3
	GES-CF-24_20190909_sinus_Rep1	pre	4044	17	5	147	18	4	7	3
	GES-CF-24_20191204_sinus_Rep1	post	3274	17	5	11	7	2	38	7
GES-CF-27	GES-CF-27_20181207_sputum_Rep1	pre	175	28	22	5	3	3	14	19
	GES-CF-27_20190417_sinus_Rep1	pre	175	28	22	5	3	3	14	19
	GES-CF-27_20190417_throat_Rep2	pre	175	28	22	5	3	3	14	19
	GES-CF-27_20190717_sinus_Rep1	pre	175	28	22	5	3	3	14	19
	GES-CF-27_20190717_sputum_Rep1	pre	175	28	22	5	3	3	14	19
	GES-CF-27_20200715_throat_Rep1	post	175	28	22	5	3	3	14	19
GES-CF-36	GES-CF-36_20191018_sinus_Rep2	pre	9	6	6	4	3	3	4	7
	GES-CF-36_20191018_throat_Rep1	pre	9	6	6	4	3	3	4	7
	GES-CF-36_20191120_sinus_Rep1	pre	9	6	6	4	3	3	4	7
	GES-CF-36_20200226_throat_Rep1	post	9	6	6	4	3	3	4	7
	GES-CF-36_20210602_throat_Rep2	post	9	6	6	4	3	3	4	7
