# Supplementary material for: Persistence and evolution of Pseudomonas aeruginosa following initiation of highly effective modulator therapy in cystic fibrosis
Source: mBio. 2024 Apr 2;15(5):e00519-24. doi: 10.1128/mbio.00519-24 (PMC11077959; doi:10.1128/mbio.00519-24)
Supplement: Table S3 — Parallel evolved genes among six study participants. [file mbio.00519-24-s0005.xlsx]

## Sheet: Sheet1
Supplemental table 3. Parallel evolved genes among 6 study participants. The mean number of variants per population per participant is presented for the subset of study participants who had a non-synonymous mutation in the indicated gene. The number in parentheses is the range. The p-value indicates the likelihood of the parallel evolved genes being mutated the indicated number of times due to ra…
		# of participants with non-synonymous mutation(s)
PAO1 locus tag	gene name	pre-ETI	post-ETI	Mean no. variants per population (range)	p value
PA2062	-	0	3	172 (68,233)	0.02
PA2385	pvdQ	0	3	195 (135,253)	0.03
PA4358	feoB	0	3	152 (68, 253)	0.01
PA2473	maiA	0	2	161 (68,253)	0.44
PA2544	-	0	2	256 (253,260)	0.78
PA2620	clpA	0	2	194 (135,253)	0.57
PA2772	-	0	2	256 (253,260)	0.78
PA3019	uup	0	2	224 (196,253)	0.69
PA3339	plpD	0	2	166 (135,196)	0.47
PA3548	algI	0	2	228 (196,260)	0.7
PA3907	tseT	0	2	194 (135,253)	0.59
PA5092	hutI	0	2	102 (68,135)	0.21
